# Supplementary material for: Resveratrol Improves Liver Steatosis and Insulin Resistance in Non-alcoholic Fatty Liver Disease in Association With the Gut Microbiota
Source: Front Microbiol. 2021 Feb 23;12:611323. doi: 10.3389/fmicb.2021.611323 (PMC7942199; doi:10.3389/fmicb.2021.611323)
Supplement: Supplementary Table 1 — Primers used in the quantitative real-time PCR. [file Table_1.XLSX]

## Sheet: Sheet1
Gene	Forward	Reverse
Zo-1	GCTTTAGCGAACAGAAGGAGC	TTCATTTTTCCGAGACTTCACCA
Occludin	TTGAAAGTCCACCTCCTTACAGA	CCGGATAAAAAGAGTACGCTGG
Myd88	TCATGTTCTCCATACCCTTGGT	AAACTGCGAGTGGGGTCAG
Tlr4	GCCTTTCAGGGAATTAAGCTCC	GATCAACCGATGGACGTGTAAA
Il-1	TGAAGTTGACGGACCCCAAA	TGATACTGCCTGCCTGAAGC
Tnf-α	CAGGCGGTGCCTATGTCTC	CGATCACCCCGAAGTTCAGTAG
Gpat1	CCACAGAGCTGGGAAAGGTT	GTGCCTTGTGTGCGTTTCAT
Mogat1	TTGACCCATGGTGCCAGTTT	GTGGCAAGGCTACTCCCATT
Pparg	GGTGTGATCTTAACTGCCGGA	GCCCAAACCTGATGGCATTG
Fasn	AAGCGGTCTGGAAAGCTGAA	AGGCTGGGTTGATACCTCCA
Acaca	CAGTAACCTGGTGAAGCTGGA	GCCAGACATGCTGGATCTCAT
Srebp1c	AACCTGACCCTACGAAGTGC	GTCTCCACCACTTCGGGTTT
Fabp2	CTTCGGGAACCACAGGTCTTC	CATAGCAAGGCCTGTCCCATAC
Fabp1	TGAAGGCAATAGGTCTGCCC	GTCATGGTCTCCAGTTCGCA
Cd36	TGGCCAAGCTATTGCGACAT	ACACAGCGTAGATAGACCTGC
Fatp5	TTCGAAAGAACCAACCCTTCCT	GCGTCGTACATTCGCAACAA
Cpt1	AGCTCGCACATTACAAGGACA	CCAGCACAAAGTTGCAGGAC
Acox1	CACGGCTATTCTCACAGCAG	CAGGCTGTTAATGTCCACCA
Ppara	AGAAGTTGCAGGAGGGGATT	TCGGACTCGGTCTTCTTGAT
Mcad	AAAAGAGCCTGGGAACTCGG	CCATACGCCAACTCTTCGGT
Acat1	CCCCATTGATTTTCCACTTG	AGCACAACCACACTGAATGC
